# Supplementary material for: Contributions to the knowledge of Chinese flea beetle fauna (II): Baoshanaltica new genus and Sinosphaera new genus (Coleoptera, Chrysomelidae, Galerucinae, Alticini)
Source: Zookeys. 2017 Dec 11;(720):103–20. doi: 10.3897/zookeys.720.12715 (PMC5740446; doi:10.3897/zookeys.720.12715)
Supplement: XML Treatment for Baoshanaltica minuta [file zookeys.720.12715-treatment2.xml]

<!DOCTYPE tp:taxon-treatment
  PUBLIC "-//TaxonX//DTD Taxonomic Treatment Publishing DTD v0 20100105//EN" "tax-treatment-NSO.dtd">
<tp:taxon-treatment xmlns:tp="http://www.plazi.org/taxpub"><tp:treatment-meta><kwd-group><label>Taxon classification</label><kwd><named-content xmlns:xlink="http://www.w3.org/1999/xlink" content-type="kingdom">Animalia</named-content></kwd><kwd><named-content xmlns:xlink="http://www.w3.org/1999/xlink" content-type="order">Coleoptera</named-content></kwd><kwd><named-content xmlns:xlink="http://www.w3.org/1999/xlink" content-type="family">Chrysomelidae</named-content></kwd></kwd-group><mixed-citation publication-type="journal"><person-group><name><surname>Ruan</surname><given-names>Yongying</given-names></name><name><surname>Konstantinov</surname><given-names>Alexander S.</given-names></name><name><surname>Prathapan</surname><given-names>K. D.</given-names></name><name><surname>Yang</surname><given-names>Xingke</given-names></name></person-group><article-title>Contributions to the knowledge of Chinese flea beetle fauna (II): <italic><tp:taxon-name><tp:taxon-name-part taxon-name-part-type="genus" reg="Baoshanaltica">Baoshanaltica</tp:taxon-name-part></tp:taxon-name></italic> new genus and <italic><tp:taxon-name><tp:taxon-name-part taxon-name-part-type="genus" reg="Sinosphaera">Sinosphaera</tp:taxon-name-part></tp:taxon-name></italic> new genus (<tp:taxon-name><tp:taxon-name-part taxon-name-part-type="order">Coleoptera</tp:taxon-name-part></tp:taxon-name>, <tp:taxon-name><tp:taxon-name-part taxon-name-part-type="family">Chrysomelidae</tp:taxon-name-part></tp:taxon-name>, <tp:taxon-name><tp:taxon-name-part taxon-name-part-type="subfamily">Galerucinae</tp:taxon-name-part></tp:taxon-name>, <tp:taxon-name><tp:taxon-name-part taxon-name-part-type="tribe">Alticini</tp:taxon-name-part></tp:taxon-name>)</article-title><source>Zookeys</source><day>11</day><month>12</month><year>2017</year><volume>2017</volume><issue>720</issue><fpage>103</fpage><lpage>120</lpage><pub-id pub-id-type="doi">10.3897/zookeys.720.12715</pub-id></mixed-citation></tp:treatment-meta><tp:nomenclature><tp:taxon-name>
            <tp:taxon-name-part taxon-name-part-type="genus" reg="Baoshanaltica">Baoshanaltica</tp:taxon-name-part>
            <tp:taxon-name-part taxon-name-part-type="species" reg="minuta">minuta</tp:taxon-name-part>
            <object-id xmlns:xlink="http://www.w3.org/1999/xlink" content-type="zoobank" xlink:type="simple">http://zoobank.org/4CC8CD22-1BFE-4224-AD84-CC5B395B6D5B</object-id>
          </tp:taxon-name><tp:taxon-authority>Konstantinov &amp; Ruan</tp:taxon-authority><tp:taxon-status xmlns:xlink="http://www.w3.org/1999/xlink" xlink:type="simple">sp. n.</tp:taxon-status><xref ref-type="fig" rid="F1">Figs 1</xref><xref ref-type="fig" rid="F2">, 2</xref><xref ref-type="fig" rid="F3">, 3</xref></tp:nomenclature><tp:treatment-sec sec-type="etymology" id="SECID0EFXAE"><title>Etymology.</title><p>The new species is named after its small body size.</p></tp:treatment-sec><tp:treatment-sec sec-type="distribution" id="SECID0EKXAE"><title>Distribution.</title><p>China.</p></tp:treatment-sec><tp:treatment-sec sec-type="host" id="SECID0EPXAE"><title>Host plant.</title><p>Possibly unknown species of moss.</p></tp:treatment-sec><tp:treatment-sec sec-type="type material" id="SECID0EUXAE"><title>Type material.</title><p>
            <bold>Holotype</bold>, ♂ (<named-content xmlns:xlink="http://www.w3.org/1999/xlink" content-type="dwc:institutional_code" xlink:type="simple">IZCAS</named-content>), labels: 1) Yunnan, 60 km W Baoshan, Lujian Zhen, 11.VI.2012, <named-content xmlns:xlink="http://www.w3.org/1999/xlink" content-type="dwc:verbatimCoordinates" xlink:type="simple"><named-content content-type="geo-json" specific-use="{&#34;type&#34;:&#34;Point&#34;,&#34;coordinates&#34;:[99.892222,25.121111]}" id="NCID0EEYAE" xlink:type="simple">N24.55'736 E99.48'332</named-content></named-content>, h-2383 m, moss sifted, leg. A. Konstantinov. 2) Holotype. 3) <italic><tp:taxon-name><tp:taxon-name-part taxon-name-part-type="genus" reg="Baoshanaltica">Baoshanaltica</tp:taxon-name-part> <tp:taxon-name-part taxon-name-part-type="species" reg="minuta">minuta</tp:taxon-name-part></tp:taxon-name></italic> des. Konstantinov &amp; Ruan, 2016.</p></tp:treatment-sec><tp:treatment-sec sec-type="Paratype" id="SECID0EUYAE"><title>Paratype.</title><p>1♂ (<named-content xmlns:xlink="http://www.w3.org/1999/xlink" content-type="dwc:institutional_code" xlink:type="simple">USNM</named-content>), labels: 1) Yunnan, 60 km W Baoshan, Lujian Zhen, 111.VI.2012, <named-content xmlns:xlink="http://www.w3.org/1999/xlink" content-type="dwc:verbatimCoordinates" xlink:type="simple"><named-content content-type="geo-json" specific-use="{&#34;type&#34;:&#34;Point&#34;,&#34;coordinates&#34;:[99.892222,25.121111]}" id="NCID0ECZAE" xlink:type="simple">N24.55'736 E99.48'332</named-content></named-content>, h-2383 m, moss sifted, leg. A. Konstantinov. 2) Paratype <italic><tp:taxon-name><tp:taxon-name-part taxon-name-part-type="genus" reg="Baoshanaltica">Baoshanaltica</tp:taxon-name-part> <tp:taxon-name-part taxon-name-part-type="species" reg="minuta">minuta</tp:taxon-name-part></tp:taxon-name></italic> des. Konstantinov &amp; Ruan, 2016.</p></tp:treatment-sec><tp:treatment-sec sec-type="description" id="SECID0ESZAE"><title>Description.</title><p>Dorsum and venter uniformly brown to dark brown, without metallic luster. Body oval in dorsal view, highly convex in lateral view. Body length: 1.40–1.55 mm (n=2). Body width (widest point of elytra): 1.05–1.10 mm.</p><p>Antennal calli poorly delimited with supracallinal, midfrontal, supraantennal, and suprafrontal sulci absent to poorly developed. Frontal ridge wider between antennal sockets than near clypeus. Top of frontal ridge separated from vertex by more or less round impression. Width of frontal ridge to antennal sockets (counting surrounding <!--PageBreak-->ridges), ratio 2.50–2.60. Vertex shiny, without punctures, except for supraorbital, obviously concave at its lower part near frontal ridge. Distance between eyes (just above antennal sockets) to transverse diameter of eye in frontal view, ratio 3.50–3.60. Longitudinal diameter of eye to transverse diameter of eye in frontal view, ratio 1.95–2.05. Sides of head below eyes converging ventrally. Distance between antennal sockets to transverse diameter of one antennal socket, ratio 2.50–2.60.Proportions of <italic>antennomeres</italic> as follows: 13:7:6:7:7:6:8:8:9:10:15. Length to width of antennomere 9, ratio 1.20–1.25. Length to width of antennomere 10, ratio 1.05–1.10. Length to width of antennomere 11, ratio 1.45–1.55.</p><p>Pronotal surface glabrous, with punctures as large as elytral ones, their diameter 2–3 times smaller than distance between them. Sides of pronotum curved, somewhat <!--PageBreak-->angulate near middle. Posterolateral setiferous pore of pronotum protruding laterally beyond lateral margin. Elytral humeral callus absent. Hind wings absent. Elytron with small punctures arranged in 8 rows, scutellar row absent. Interspaces slightly costate.</p><p>Length (not counting trochanter) to maximum width of metafemur, ratio 1.90–1.95. Length to width of metatibia in lateral view, ratio 7.70–7.80. Width of metatibia at base to width at apex in dorsal view, ratio 0.50–0.60. Length of metatibia to length of first metatarsomere, ratio 4.50–4.60. First protarsomere of male, length to width, <!--PageBreak-->ratio (in dorsal view), ratio 1.40–1.50. First metatarsomere of male, length to width, ratio (in dorsal view), ratio 2.20–2.30. Length of first metatarsomere to length of second metatarsomere, ratio 2.90–3.00.</p><p>Aedeagus slender, flattened in cross section, with long membranous window ventrally. In lateral view aedeagus strongly and evenly curved with apex abruptly bent ventrally. Apical denticle absent.</p><!--PageBreak--></tp:treatment-sec><tp:treatment-sec><!--Section generated to contain objects referenced in tp:taxon-treatment.--><fig id="F1" position="float" orientation="portrait"><label>Figure 1.</label><caption><p>
                <italic><tp:taxon-name><tp:taxon-name-part taxon-name-part-type="genus" reg="Baoshanaltica">Baoshanaltica</tp:taxon-name-part> <tp:taxon-name-part taxon-name-part-type="species" reg="minuta">minuta</tp:taxon-name-part></tp:taxon-name></italic> sp. n. (habitus).</p></caption><graphic xmlns:xlink="http://www.w3.org/1999/xlink" xlink:href="zookeys-720-103-g001.jpg" position="float" orientation="portrait" xlink:type="simple" id="oo_172836.jpg"/></fig><fig id="F2" position="float" orientation="portrait"><label>Figure 2.</label><caption><p>
                <italic><tp:taxon-name><tp:taxon-name-part taxon-name-part-type="genus" reg="Baoshanaltica">Baoshanaltica</tp:taxon-name-part> <tp:taxon-name-part taxon-name-part-type="species" reg="minuta">minuta</tp:taxon-name-part></tp:taxon-name></italic> sp. n. <bold>A</bold> habitus (holotype, male) <bold>B</bold> epipleuron <bold>C</bold> venter <bold>D</bold> lateral view of body.</p></caption><graphic xmlns:xlink="http://www.w3.org/1999/xlink" xlink:href="zookeys-720-103-g002.jpg" position="float" orientation="portrait" xlink:type="simple" id="oo_172837.jpg"/></fig><fig id="F3" position="float" orientation="portrait"><label>Figure 3.</label><caption><p>
                <italic><tp:taxon-name><tp:taxon-name-part taxon-name-part-type="genus" reg="Baoshanaltica">Baoshanaltica</tp:taxon-name-part> <tp:taxon-name-part taxon-name-part-type="species" reg="minuta">minuta</tp:taxon-name-part></tp:taxon-name></italic> sp. n. <bold>A</bold> prosternum <bold>B</bold> pronotum <bold>C</bold> claw <bold>D</bold> tarsi of hind leg <bold>E</bold> frontal view of head <bold>F</bold> Aedeagus, ventral view <bold>G</bold> aedeagus, lateral view <bold>H</bold> apical part of aedeagus, dorsal view <bold>I</bold> frontal view of head (drawing).</p></caption><graphic xmlns:xlink="http://www.w3.org/1999/xlink" xlink:href="zookeys-720-103-g003.jpg" position="float" orientation="portrait" xlink:type="simple" id="oo_172838.jpg"/></fig></tp:treatment-sec></tp:taxon-treatment>
