# Supplementary material for: Contributions to the knowledge of Chinese flea beetle fauna (II): Baoshanaltica new genus and Sinosphaera new genus (Coleoptera, Chrysomelidae, Galerucinae, Alticini)
Source: Zookeys. 2017 Dec 11;(720):103–20. doi: 10.3897/zookeys.720.12715 (PMC5740446; doi:10.3897/zookeys.720.12715)
Supplement: XML Treatment for Sinosphaera aptera [file zookeys.720.12715-treatment4.xml]

<!DOCTYPE tp:taxon-treatment
  PUBLIC "-//TaxonX//DTD Taxonomic Treatment Publishing DTD v0 20100105//EN" "tax-treatment-NSO.dtd">
<tp:taxon-treatment xmlns:tp="http://www.plazi.org/taxpub"><tp:treatment-meta><kwd-group><label>Taxon classification</label><kwd><named-content xmlns:xlink="http://www.w3.org/1999/xlink" content-type="kingdom">Animalia</named-content></kwd><kwd><named-content xmlns:xlink="http://www.w3.org/1999/xlink" content-type="order">Coleoptera</named-content></kwd><kwd><named-content xmlns:xlink="http://www.w3.org/1999/xlink" content-type="family">Chrysomelidae</named-content></kwd></kwd-group><mixed-citation publication-type="journal"><person-group><name><surname>Ruan</surname><given-names>Yongying</given-names></name><name><surname>Konstantinov</surname><given-names>Alexander S.</given-names></name><name><surname>Prathapan</surname><given-names>K. D.</given-names></name><name><surname>Yang</surname><given-names>Xingke</given-names></name></person-group><article-title>Contributions to the knowledge of Chinese flea beetle fauna (II): <italic><tp:taxon-name><tp:taxon-name-part taxon-name-part-type="genus" reg="Baoshanaltica">Baoshanaltica</tp:taxon-name-part></tp:taxon-name></italic> new genus and <italic><tp:taxon-name><tp:taxon-name-part taxon-name-part-type="genus" reg="Sinosphaera">Sinosphaera</tp:taxon-name-part></tp:taxon-name></italic> new genus (<tp:taxon-name><tp:taxon-name-part taxon-name-part-type="order">Coleoptera</tp:taxon-name-part></tp:taxon-name>, <tp:taxon-name><tp:taxon-name-part taxon-name-part-type="family">Chrysomelidae</tp:taxon-name-part></tp:taxon-name>, <tp:taxon-name><tp:taxon-name-part taxon-name-part-type="subfamily">Galerucinae</tp:taxon-name-part></tp:taxon-name>, <tp:taxon-name><tp:taxon-name-part taxon-name-part-type="tribe">Alticini</tp:taxon-name-part></tp:taxon-name>)</article-title><source>Zookeys</source><day>11</day><month>12</month><year>2017</year><volume>2017</volume><issue>720</issue><fpage>103</fpage><lpage>120</lpage><pub-id pub-id-type="doi">10.3897/zookeys.720.12715</pub-id></mixed-citation></tp:treatment-meta><tp:nomenclature><tp:taxon-name>
            <tp:taxon-name-part taxon-name-part-type="genus" reg="Sinosphaera">Sinosphaera</tp:taxon-name-part>
            <tp:taxon-name-part taxon-name-part-type="species" reg="aptera">aptera</tp:taxon-name-part>
            <object-id xmlns:xlink="http://www.w3.org/1999/xlink" content-type="zoobank" xlink:type="simple">http://zoobank.org/85A7DF16-182B-44D1-A855-231DF85E5209</object-id>
          </tp:taxon-name><tp:taxon-authority>Konstantinov &amp; Ruan</tp:taxon-authority><tp:taxon-status xmlns:xlink="http://www.w3.org/1999/xlink" xlink:type="simple">sp. n.</tp:taxon-status><xref ref-type="fig" rid="F4">Figs 4</xref><xref ref-type="fig" rid="F5">, 5</xref><xref ref-type="fig" rid="F6">, 6</xref><!--PageBreak--></tp:nomenclature><tp:treatment-sec sec-type="etymology" id="SECID0EAHAG"><title>Etymology.</title><p>This species is named after the absence of hindwings.</p></tp:treatment-sec><tp:treatment-sec sec-type="distribution" id="SECID0EFHAG"><title>Distribution.</title><p>China.</p></tp:treatment-sec><tp:treatment-sec sec-type="host" id="SECID0EKHAG"><title>Host plant.</title><p>Unknown.</p></tp:treatment-sec><tp:treatment-sec sec-type="type material" id="SECID0EPHAG"><title>Type material.</title><p>
            <bold>Holotype</bold>, ♂ (<named-content xmlns:xlink="http://www.w3.org/1999/xlink" content-type="dwc:institutional_code" xlink:type="simple">IZCAS</named-content>), labels: 1) CH, Sichuan, right bank of r. trib. of Lanhegou River, SSW of Jimi Vill., 2200–2600 m, 25.VI.2000, Belousov, Kabak, Davidian. 2) Holotype. 3) <italic><tp:taxon-name><tp:taxon-name-part taxon-name-part-type="genus" reg="Sinosphaera">Sinosphaera</tp:taxon-name-part> <tp:taxon-name-part taxon-name-part-type="species" reg="aptera">aptera</tp:taxon-name-part></tp:taxon-name></italic> des. Konstantinov &amp; Ruan, 2016.</p><!--PageBreak--></tp:treatment-sec><tp:treatment-sec sec-type="Paratypes" id="SECID0EIIAG"><title>Paratypes.</title><p>5♂ (<named-content xmlns:xlink="http://www.w3.org/1999/xlink" content-type="dwc:institutional_code" xlink:type="simple">USNM</named-content>), labels: 1) CH, Sichuan, right bank of r. trib. of Lanhegou River, SSW of Jimi Vill., 2200–2600 m, 25.VI.2000, Belousov, Kabak, Davidian. 2) Paratype <italic><tp:taxon-name><tp:taxon-name-part taxon-name-part-type="genus" reg="Sinosphaera">Sinosphaera</tp:taxon-name-part> <tp:taxon-name-part taxon-name-part-type="species" reg="aptera">aptera</tp:taxon-name-part></tp:taxon-name></italic> des. Konstantinov &amp; Ruan, 2016.</p><!--PageBreak--></tp:treatment-sec><tp:treatment-sec sec-type="description" id="SECID0E6IAG"><title>Description.</title><p>Dorsal surface glabrous, metallic bluish or greenish, pronotum slightly darker than elytra. Body spherical in dorsal view, moderately and evenly convex in lateral view. Body length: 2.60–2.80 mm (n=2). Body width (widest point of elytra): 1.80–2.00 mm. Body length to width, ratio 1.35–1.45. Pronotum width to length, ratio 1.90–2.00. Pronotum width at base to width at apex, ratio 1.25–1.35. Elytron length (measured along suture) to width of both, ratio 0.95–1.05. Length of elytron to length of pronotum, ratio 2.60–2.70. Width of <!--PageBreak-->elytra at base (measured across middle of humeral calli) to width of pronotum at base, ratio 1.05–1.10.</p><p>Vertex shiny, with extremely minute and distantly placed punctures bearing small setae, punctures larger at base of vertex. Anterofrontal ridge with wrinkles on surface facing antennal calli.</p><p>Antennae with antennomeres of following proportions: 20:10:8:10:9:9:10:11:10: 10:15.</p><!--PageBreak--><p>Distal antennomeres slightly wider than middle ones. Length to width of antennomere 9, ratio 1.40–1.45. Length to width of antennomere 10, ratio 1.15–1.20. Length to width of antennomere 11, ratio 2.40–2.45.</p><p>Pronotal surface glabrous with small, evenly spaced punctures, smaller than elytral punctures. Sides of pronotum weakly convex, strongly converging anteriorly. Pronotal base evenly convex.</p><p>Humeral calli of elytra absent. Hind wings absent. Elytral punctures larger than pronotal, confused.</p><p>Length (not counting trochanter) to maximum width of metafemur, ratio 2.50–2.55. Metatibia slender, its length to width in lateral view, ratio 7.00–7.10. Length of metatibia to length of first metatarsomere, ratio 4.65–4.70. First protarsomere of male, length to width, ratio (in dorsal view), 1.20–1.30. Length of first protarsomere to length of second protarsomere, ratio 1.70–1.75. Width of first protarsomere to width of second protarsomere, ratio 1.05–1.10.</p><p>Aedeagus relatively short with more or less convex ventral side and narrow groove stretching from basal opening to about 1/3 from apex. Apex gradually narrowed. Apical denticle of aedeagus absent.</p></tp:treatment-sec><tp:treatment-sec><!--Section generated to contain objects referenced in tp:taxon-treatment.--><fig id="F4" position="float" orientation="portrait"><label>Figure 4.</label><caption><p>
                <italic><tp:taxon-name><tp:taxon-name-part taxon-name-part-type="genus" reg="Sinosphaera">Sinosphaera</tp:taxon-name-part> <tp:taxon-name-part taxon-name-part-type="species" reg="aptera">aptera</tp:taxon-name-part></tp:taxon-name></italic> sp. n. (habitus).</p></caption><graphic xmlns:xlink="http://www.w3.org/1999/xlink" xlink:href="zookeys-720-103-g004.jpg" position="float" orientation="portrait" xlink:type="simple" id="oo_172839.jpg"/></fig><fig id="F5" position="float" orientation="portrait"><label>Figure 5.</label><caption><p>
                <italic><tp:taxon-name><tp:taxon-name-part taxon-name-part-type="genus" reg="Sinosphaera">Sinosphaera</tp:taxon-name-part> <tp:taxon-name-part taxon-name-part-type="species" reg="aptera">aptera</tp:taxon-name-part></tp:taxon-name></italic> sp. n. <bold>A</bold> habitus (holotype, male) <bold>B</bold> prothorax, dorsal view <bold>C</bold> head, frontal view <bold>D</bold> aedeagus, ventral view <bold>E</bold> aedeagus, lateral view <bold>F</bold> apical part of aedeagus, dorsal view <bold>G</bold> frontal view of head (drawing).</p></caption><graphic xmlns:xlink="http://www.w3.org/1999/xlink" xlink:href="zookeys-720-103-g005.jpg" position="float" orientation="portrait" xlink:type="simple" id="oo_172840.jpg"/></fig><fig id="F6" position="float" orientation="portrait"><label>Figure 6.</label><caption><p>
                <italic><tp:taxon-name><tp:taxon-name-part taxon-name-part-type="genus" reg="Sinosphaera">Sinosphaera</tp:taxon-name-part> <tp:taxon-name-part taxon-name-part-type="species" reg="aptera">aptera</tp:taxon-name-part></tp:taxon-name></italic> sp. n. <bold>A</bold> ventral view of holotype <bold>B</bold> prosternum <bold>C</bold> last ventrite of male <bold>D</bold> claw <bold>E</bold> lateral view of holotype <bold>F</bold> lateral view of hind tibia and tarsi <bold>G</bold> maxillary palpi and labial palpi <bold>H</bold> epipleuron.</p></caption><graphic xmlns:xlink="http://www.w3.org/1999/xlink" xlink:href="zookeys-720-103-g006.jpg" position="float" orientation="portrait" xlink:type="simple" id="oo_172841.jpg"/></fig></tp:treatment-sec></tp:taxon-treatment>
